# Supplementary material for: Cytotoxic CD8+ T cells promote granzyme B-dependent adverse post-ischemic cardiac remodeling
Source: Nat Commun. 2021 Mar 5;12:1483. doi: 10.1038/s41467-021-21737-9 (PMC7935973; doi:10.1038/s41467-021-21737-9)
Supplement: Supplementary file 4 — Source Data [file 41467_2021_21737_MOESM4_ESM.xlsx]

## Sheet: Fig_1B
Kinetic CD8+ T cells in the heart
	MI												Sham
1	16.8165	57.7771	57.8079	37.8403	47.687		39	50	76	10			12.21	4.7766	8.30582	12.4557	8.1	6.2
3	27.6803	188	51.4265	32.365	39.8269	51.0896	20.0104	78.6871	92.3831	250	192	226	38.748	31.1475	26.4618	9.2655	28.5	30.1
7	17.0475	129.042	63.2562	77.0751	41.6725	42.4313	76.9458	29.1741	38.9178	42.8343	34.7568	45.5929	10.5918	20.8438	43.4491	19.8	25.4	19.6
14	50	24	24	31	17								35	37	25	36	4	30

## Sheet: Fig_1D
Kinetic CD4+ T cells in the heart
	MI												Sham
1	105.234	80.9551	65.1303	70.3033	64.4498	142.005	89	140	174	43			20.35	14.3298	13.3396	19.2497	10.2	16.6
3	52.435				88.931	47.5088	34.6564	83.9061	211	385	279	303	45.1097	40.3279	44.0102	25.2695	29	34
7	15.6068	147.62	85.7609	111.237	40.0337	59.661	114.892	38.8989	41.6845	43.4736	46.9328	63.6794	22.085	29.2545	36.5843	49.7491	34.4	29.1
14	86	44	47	69	36								11	61	55	56	45	50

## Sheet: Fig_1F
CD8+ T cell activation (CD69 expression) in the heart tissue
Day	MI												Sham
1	13.3	11.6	6	3.16	14.5	10							9.26	0	6.06	4.55	3.2	5.2
3	2.44		3.85		4.98	36.1	54.7	11.7	11.7	56.9	61.8		6.72	7.37	5.26	3.03	5.5	3
7	52.1	46.7	21.8	10.6	15.2	32.7	29.2	31.6	42.2	29.9	45.9	40.5	19.1	16.7	18.2	1.23	10.4	13.5
CD8+ T cell activation (CD107 expression) in the heart tissue
Day	MI												Sham
1	5.31	5.5	8	10.5	7	7.5							7.41	0	0	2.27	0.6	5.3
3	11.4		5.39	12	9.43	17.2	8.82	7.14	12.2				1.49	4.21	4.21	6.06	3.7	4
7	11.3	9.73	7.37	2.2	9.55	10.3	15.5	9.4	6.16	11.9	7.64	9.09	2.13	2.63	3.9	1.23	2	3.3

## Sheet: Fig_2A
% CD8 T cell among total CD3+ T cell (Blood)
Day	CTR							CD8 depleted
1	30.0952	35.6548	34.8276	31.9553	33.1	32		0.656934	0.510204	0.602484	0.4	0	0.9
3	37.32	37.931	41.2664	40.8876	38.5	39		0.272727	0.5	0.412655	0.921986	0	0.5
6	41.3568	38.5938	42.0779	37.7559	42.4603	36.3529		7.35714	5.69061	1.12676	1.14286	1.18518	1

## Sheet: Fig_2B
% CD8 T cell among total CD3+ T cell (Heart)
Day	CTR							CD8 depleted
1	29.8667	33.9286	24.2291	24.3781	24.2105	21.7241		0.353394	0.444134	0	0	0.566906	0.5
3	30.3951	24.1228	24	14.2857	28.8	20.1		0.207655	0.209091	0.32375	0.0696809	0.2	0
6	29.1954	33.3333	37.1486	18.7416	27.1318	33.1148		0.743243	0.3207	0.47033	1.26214	1.83246	1

## Sheet: Fig_4J
cardiomyocyte apoptosis
	wt no activated 1/5				grzb ko no activated				wt activated 1/1				ko 1/1				wt 1/3				ko 1/3				wt 1/5				ko 1/5				wt 1/10				ko 1/10
0	184	200	180	159	122	119	133	121	122	136	111	148	134	103	143	116	203	116	123	97	122	103	124	89	393	422	453	407	129	136	146	124	484	401	498	465	156	131	156	106
3	192	196	176	154	117	119	129	130	118	129	109	141	112	103	152	119	186	129	118	102	129	96	133	107	386	435	442	366	135	127	115	131	441	363	463	437	163	144	161	109
6	192	196	175	157	123	118	134	122	123	134	113	129	122	109	135	112	167	108	123	104	118	100	111	96	373	422	400	348	173	126	115	134	453	292	426	450	147	175	160	114
9	189	192	169	156	119	115	138	140	147	132	113	128	121	102	105	100	128	112	125	108	101	117	121	87	376	408	411	356	120	134	135	130	433	330	414	428	163	145	165	118
12	190	206	184	156	120	110	137	134	155	141	126	141	120	102	97	88	126	112	125	104	105	112	119	99	345	400	387	312	100	121	171	139	431	316	389	437	156	152	153	145
15	158	202	184	156	119	110	137	112	132	139	123	128	111	111	99	95	104	110	128	113	99	115	122	108	333	394	390	305	109	128	128	144	439	268	426	433	163	123	164	111
18	173	209	174	150	124	119	149	122	143	135	138	138	122	110	95	97	106	119	135	116	111	110	113	104	354	386	364	298	102	133	118	137	445	291	395	434	167	126	175	115
21	170	211	185	160	132	122	151	121	152	145	128	129	111	117	96	114	105	128	130	126	104	116	123	107	329	419	370	300	95	146	128	150	400	300	363	433	181	137	173	123
24	164	211	179	167	131	127	148	133	155	140	136	140	124	124	101	111	112	137	134	131	109	113	121	115	356	419	361	275	86	149	138	163	382	257	371	416	180	143	189	120
